# Supplementary material for: Acute estradiol and progesterone therapy in hospitalized adults to reduce COVID-19 severity: a randomized control trial
Source: Sci Rep. 2024 Sep 30;14:22732. doi: 10.1038/s41598-024-73263-5 (PMC11442588; doi:10.1038/s41598-024-73263-5)
Supplement: Supplementary file 1 — Supplementary Table 1-Adverse events and supportive therapies [file 41598_2024_73263_MOESM1_ESM.xlsx]

## Sheet: ALL subjects
Table S2. Immune cell and cancer cell line expression across all participants and in men only.
FC (E2P4/Placebo) increase	FC (E2P4/Placebo) decrease		IMMUNE CELLS		CANCER & CELL LINES
Protein	P value	FC of FC E2P4 by Plac	Immune cell specificityi	Immune cell expression clusterii	Prognostic summary	Cancer specificityiii	Cell line expression clusteriiii	Cell line specificityiiiii
PLEK	0.029318	6.63858	Low immune cell specificity	Non-specific - Membrane trafficking (mainly)	Prognostic marker in renal cancer (unfavorable)	Low cancer specificity	Lymphoma - Immune response (mainly)	Group enriched (Leukemia, Lymphoma, Myeloma)
ITGB3	0.00057	5.52301	Group enriched (basophil, neutrophil)	Neutrophils - Protein binding (mainly)	not prognostic of cancers	Group enriched (melanoma, renal cancer, thyroid cancer)	Skin cancer - ECM organization (mainly)	Cancer enhanced (Kidney cancer, Skin cancer)
ITGA2B	0.016547	5.26702	Immune cell enriched (basophil)	Basophils - Unknown function (mainly)	Gene product is not prognostic	Cancer enhanced (testis cancer)	Leukemia - Hemostasis (mainly)	Cancer enriched (Leukemia)
FLNA	0.031369	3.76633	Low immune cell specificity	Non-specific - ATP binding (mainly)	Prognostic marker in renal cancer (unfavorable), urothelial cancer (unfavorable) and colorectal cancer (unfavorable)	Low cancer specificity	Non-specific - mRNA processing (mainly)	Low cancer specificity
C4A	0.018239	2.03246	Not detected in immune cells	Not detected - no cluster assigned	Gene product is not prognostic	Cancer enhanced (liver cancer)	DU4475 - Unknown function (mainly)	Cancer enhanced (Liver cancer, Myeloma
LPA	0.034381	1.83764	Not detected in immune cells	Not detected - no cluster assigned	Gene product is not prognostic	Cancer enhanced (liver cancer)	Leukemia - T-cell receptor (mainly)	Not detected
C2	0.018328	1.73372	Immune cell enhanced (non-classical monocyte, intermediate monocyte)	Monocytes - Innate immune response (mainly)	Prognostic marker in renal cancer (unfavorable)	Cancer enhanced (liver cancer)	Myeloma - Immunoglobulins (mainly)	Group enriched (Liver cancer, Myeloma, Thyroid cancer)
EFEMP1	0.050228	1.64053	Not detected in immune cells	Not detected - no cluster assigned	Prognostic marker in renal cancer (unfavorable), urothelial cancer (unfavorable) and endometrial cancer (unfavorable)	Cancer enhanced (glioma)	Adipocytes & Endothelial cells - Angiogenesis (mainly)	Cancer enhanced (Adrenocortical cancer)
HABP2	0.006605	1.38866	Not detected in immune cells	Not detected - no cluster assigned	Gene product is not prognostic	Cancer enriched (liver cancer)	Liver cancer - Metabolism (mainly)	Group enriched (Kidney cancer, Liver cancer)
SERPINF1	0.045045	1.2187	Immune cell enriched (plasmacytoid DC)	Plasmacytoid DCs - Unknown function (mainly)	Prognostic marker in renal cancer (unfavorable) and cervical cancer (favorable)	Cancer enhanced (liver cancer)	Connective tissue cells - ECM organization (mainly)	Cancer enhanced (Rhabdoid)
F13B	0.033038	1.21068	Not detected in immune cells	Not detected - no cluster assigned	Prognostic marker in liver cancer (favorable)	Cancer enriched (liver cancer)	Liver cancer - Metabolism (mainly)	Not detected
AMBP	0.035409	1.17641	Not detected in immune cells	Not detected - no cluster assigned	Prognostic marker in endometrial cancer (favorable)	Cancer enriched (liver cancer)	Liver cancer - Metabolism (mainly)	Cancer enriched (Liver cancer)
LILRA3	0.034359	1.14106	Immune cell enriched (plasmacytoid DC)	Plasmacytoid DCs - Plasma membrane proteins (mainly)	Gene product is not prognostic	Cancer enhanced (glioma)	Lymphoma - Immune response (mainly)	Not detected
C7	0.030622	1.12103	Not detected in immune cells	Not detected - no cluster assigned	Prognostic marker in liver cancer (favorable)	Cancer enriched (pancreatic cancer)	Connective tissue cells - ECM organization (mainly)	Cancer enriched (Neuroblastoma)
PF4V1	0.042108	0.639124	Group enriched (basophil, neutrophil)	Neutrophils - Degranulation (mainly)	Gene product is not prognostic	Cancer enhanced (renal cancer)	Connective tissue cells - ECM organization (mainly)	Cancer enhanced (Thyroid cancer)
ICAM1	0.012041	0.528777	Low immune cell specificity	Monocytes & Neutrophils - Degranulation (mainly)	Prognostic marker in renal cancer (unfavorable) and breast cancer (favorable)	Low cancer specificity	Squamous epithelial cells - Keratinization (mainly)	Low cancer specificity
OAF	0.025891	0.523077	Group enriched (classical monocyte, myeloid DC, intermediate monocyte)	Dendritic cells - Unknown function (mainly)	Prognostic marker in head and neck cancer (unfavorable)	Low cancer specificity	Skin cancer - ECM organization (mainly)	Low cancer specificity
BST1	0.039842	0.502031	Immune cell enhanced (neutrophil, classical monocyte)	Monocytes & Neutrophils - Degranulation (mainly)	Gene product is not prognostic	Low cancer specificity	Connective tissue cells - ECM organization (mainly)	Low cancer specificity
FAH	0.017328	0.363057	Immune cell enhanced (basophil)	Basophils - Proteolysis (mainly)	Prognostic marker in head and neck cancer (unfavorable)	Cancer enhanced (liver cancer)	Skin cancer - Melanin biosynthesis (mainly)	Low cancer specificity
CCL14	0.024409	0.258512	Not detected in immune cells	Not detected - no cluster assigned	Gene product is not prognostic	Low cancer specificity	Adipocytes & Endothelial cells - Angiogenesis (mainly)	Not detected
ITGA1	0.032453	0.247695	Not detected in immune cells	Not detected - no cluster assigned	Prognostic marker in renal cancer (unfavorable)	Low cancer specificity	Connective tissue cells - ECM organization (mainly)	Low cancer specificity
DAG1	0.016335	0.199646	Low immune cell specificity	Non-specific - Unknown function (mainly)	Prognostic marker in renal cancer (favorable)	Low cancer specificity	Skin cancer - ECM organization (mainly)	Low cancer specificity
ATF6B	0.012311	0.197316	Low immune cell specificity	Non-specific - Mitochondria (mainly)	Gene product is not prognostic	Low cancer specificity	Non-specific - Nuclear processes (mainly)	Low cancer specificity
GM2A	0.009005	0.148694	Low immune cell specificity	Dendritic cells - Unknown function (mainly)	Prognostic marker in liver cancer (unfavorable)	Low cancer specificity	Leukemia - T-cell receptor (mainly)	Low cancer specificity
PRKCSH	0.029444	0.00169897	Low immune cell specificity	Non-specific - Unknown function (mainly)	Prognostic marker in renal cancer (unfavorable)	Low cancer specificity	Non-specific - Transcription (mainly)	Low cancer specificity
CAPZB	0.047833	0.000705764	Low immune cell specificity	Non-specific - Unknown function (mainly)	Prognostic marker in liver cancer (unfavorable) and renal cancer (unfavorable)	Low cancer specificity	Non-specific - mRNA processing (mainly)	Low cancer specificity
CD59	0.027909	0.000247439	Low immune cell specificity	Non-specific - Vesicular transport (mainly)	Prognostic marker in renal cancer (favorable), pancreatic cancer (unfavorable), head and neck cancer (unfavorable), cervical cancer (unfavorable) and stomach cancer (unfavorable)	Low cancer specificity	Connective tissue cells - ECM organization (mainly)	Low cancer specificity
Cell line expression data above obtained from https://www.proteinatlas.org.
i	The RNA specificity catergory is based on mRNA expression levels in the analyzed samples based on data from HPA. The categories include: cell type enriched, group enriched, cell type enhanced, low cell type specificity and not detected.
ii	The RNA data was used to cluster genes according to their expresion across single cell types. Clusters contain genes that have similar expression paterns, and each has been manually annotated to describe common features in terms of function and specificity.
iii	Specificity of RNA expression in 17 cancer types is categorized as either cancer enriched, group enriched, cancer enhanced, low cancer specificity and not detected.
iiii	The RNA data was used to cluster genes according to their expression across cell lines. Clusters contain genes that have similar expression patterns, and each cluster has been manually annotated to describe common features in terms of function and specificity.
iiiii	The RNA specificity category based on RNA sequencing data from cancer cell lines in the Human Protein Atlas grouped according to type of cancer. Genes are classified into six different categories (enriched, group enriched, enhanced, low specificity and not detected) according to their RNA expression levels across the panel of cell lines.

## Sheet: MEN only
Table S2. Immune cell and cancer cell line expression across all participants and in men only.
FC (E2P4/Placebo) increase	FC (E2P4/Placebo) decrease		IMMUNE CELLS		CANCER & CELL LINES
Protein	P value	FC of FC E2P4 by Plac	Immune cell specificityi	Immune cell expression clusterii	Prognostic summary	Cancer specificityiii	Cell line expression clusteriiii	Cell line specificityiiiii
ARPC1B	8.6e-05	3372.89	Low immune cell specificity	Non-specific - Unknown function (mainly)	Prognostic marker in renal cancer (unfavorable) and liver cancer (unfavorable)	Low cancer specificity	Non-specific - Transcription (mainly)	Low cancer specificity
RAB11A	7.9e-05	29.7436	Low immune cell specificity	Monocytes & Neutrophils - Degranulation (mainly)	Prognostic marker in renal cancer (favorable) and pancreatic cancer (unfavorable)	Low cancer specificity	Non-specific - Nuclear processes (mainly)	Low cancer specificity
ITGB3	0.00892	10.9242	Group enriched (basophil, neutrophil)	Neutrophils - Protein binding (mainly)	not prognostic of cancers	Group enriched (melanoma, renal cancer, thyroid cancer)	Skin cancer - ECM organization (mainly)	Cancer enhanced (Kidney cancer, Skin cancer)
PLEK	0.040042	8.55873	Low immune cell specificity	Non-specific - Membrane trafficking (mainly)	Prognostic marker in renal cancer (unfavorable)	Low cancer specificity	Lymphoma - Immune response (mainly)	Group enriched (Leukemia, Lymphoma, Myeloma)
FLNA	0.001222	8.20228	Low immune cell specificity	Non-specific - ATP binding (mainly)	Prognostic marker in renal cancer (unfavorable), urothelial cancer (unfavorable) and colorectal cancer (unfavorable)	Low cancer specificity	Non-specific - mRNA processing (mainly)	Low cancer specificity
RAC2	0.015945	7.86789	Low immune cell specificity	Neutrophils - Protein binding (mainly)	Prognostic marker in renal cancer (unfavorable) and breast cancer (favorable)	Low cancer specificity	HMC-1 - Innate immune response (mainly)	Cancer enhanced (Leukemia, Lymphoma)
ITGA2B	0.000116	7.47608	Immune cell enriched (basophil)	Basophils - Unknown function (mainly)	Gene product is not prognostic	Cancer enhanced (testis cancer)	Leukemia - Hemostasis (mainly)	Cancer enriched (Leukemia)
SH3BGRL3	0.004423	5.11106	Low immune cell specificity	Non-specific - Unknown function (mainly)	Prognostic marker in renal cancer (unfavorable)	Low cancer specificity	Non-specific - mRNA processing (mainly)	Low cancer specificity
MYH9	0.013903	4.66879	Low immune cell specificity	Eosinophils - Protein ubiquitination (mainly)	Gene product is not prognostic	Low cancer specificity	Kidney cancer - Membrane components (mainly)	Low cancer specificity
DEFA1	0.007531	4.42265	Immune cell enriched (neutrophil)	Neutrophils - Unknown function (mainly)	Gene product is not prognostic	Not detected	Myeloid leukemia - Innate immune response (mainly)	Cancer enriched (Leukemia)
ARPC4-TTLL3	0.022785	4.21565	Low immune cell specificity	Monocytes & Neutrophils - Degranulation (mainly)	Gene product is not prognostic	Not detected	Lymphoma - Humoral immune response (mainly)	Low cancer specificity
PPIA	0.011417	3.96117	Low immune cell specificity	Non-specific - Mitochondria (mainly)	Prognostic marker in liver cancer (unfavorable)	Low cancer specificity	Non-specific - Unknown function (mainly)	Low cancer specificity
HBA1	0.001762	3.65764	Immune cell enhanced (neutrophil, plasmacytoid DC)	Neutrophils - Unknown function (mainly)	Gene product is not prognostic	Group enriched (endometrial cancer, glioma, ovarian cancer, stomach cancer)	Leukemia - Hemostasis (mainly)	Cancer enriched (Leukemia)
IGF2	0.035265	3.58489	Not detected in immune cells	Not detected - no cluster assigned	Prognostic marker in liver cancer (favorable)	Low cancer specificity	Ciliated cells - Ion channel activity (mainly)	Cancer enhanced (Liver cancer, Sarcoma)
AZU1	0.001814	3.52372	Immune cell enriched (neutrophil)	Neutrophils - Degranulation (mainly)	Gene product is not prognostic	Low cancer specificity	Myeloid leukemia - Innate immune response (mainly)	Cancer enriched (Leukemia)
ACTN1	0.044338	3.42474	Immune cell enhanced (neutrophil)	Neutrophils - Unknown function (mainly)	Prognostic marker in renal cancer (unfavorable), lung cancer (unfavorable), head and neck cancer (unfavorable) and urothelial cancer (unfavorable)	Low cancer specificity	Non-specific - Gene expression regulation (mainly)	Cancer enhanced (Adrenocortical cancer)
GP6	0.022229	3.35199	Not detected in immune cells	Neutrophils - Protein binding (mainly)	Gene product is not prognostic	Not detected	Leukemia - Hemostasis (mainly)	Cancer enhanced (Leukemia)
DNAJB4	0.002626	3.2422	Low immune cell specificity	Non-specific - DNA binding (mainly)	Prognostic marker in renal cancer (unfavorable)	Low cancer specificity	Connective tissue cells - ECM organization (mainly)	Low cancer specificity
TLN1	0.042585	2.94271	Low immune cell specificity	Non-specific - Unknown function (mainly)	Prognostic marker in colorectal cancer (unfavorable) and renal cancer (favorable)	Low cancer specificity	Squamous epithelial cells - Keratinization (mainly)	Low cancer specificity
C4A	0.01007	2.8213	Not detected in immune cells	Not detected - no cluster assigned	Gene product is not prognostic	Cancer enhanced (liver cancer)	DU4475 - Unknown function (mainly)	Cancer enhanced (Liver cancer, Myeloma
MMP8	0.022199	2.78711	Immune cell enhanced (non-classical monocyte)	Monocytes & Neutrophils - Innate immune response (mainly)	Gene product is not prognostic	Cancer enriched (melanoma)	Skin cancer - ECM organization (mainly)	Cancer enriched (Skin cancer)
SPP2	0.040322	2.56079	Not detected in immune cells	Not detected - no cluster assigned	Prognostic marker in liver cancer (favorable)	Cancer enriched (liver cancer)	Rhabdoid - Unknown function (mainly)	Not detected
TREML1	0.029165	2.46654	Immune cell enriched (basophil)	Neutrophils - Unknown function (mainly)	Gene product is not prognostic	Cancer enhanced (glioma)	Leukemia - Hemostasis (mainly)	Not detected
THBS1	0.006284	2.38361	Immune cell enhanced (eosinophil)	Non-specific - Innate immune response (mainly)	Prognostic marker in renal cancer (unfavorable) and stomach cancer (unfavorable)	Low cancer specificity	Connective tissue cells - ECM organization (mainly)	Low cancer specificity
CST3	0.016683	2.19875	Group enriched (myeloid DC, intermediate monocyte, classical monocyte, plasmacytoid DC, non-classical monocyte)	Non-specific - Membrane trafficking (mainly)	Prognostic marker in endometrial cancer (favorable) and urothelial cancer (favorable)	Low cancer specificity	Mucus-secreting cells - Unknown function (mainly)	Low cancer specificity
C2	0.000154	2.17831	Monocytes - Innate immune response (mainly)	Monocytes - Innate immune response (mainly)	Prognostic marker in renal cancer (unfavorable)	Cancer enriched (liver cancer)	Myeloma - Immunoglobulins (mainly)	Group enriched (Liver cancer, Myeloma, Thyroid cancer)
ELANE	0.022201	2.16636	Group enriched (neutrophil, classical monocyte)	Monocytes & Neutrophils - Degranulation (mainly)	Gene product is not prognostic	Group enriched (pancreatic cancer, stomach cancer)	Myeloid leukemia - Innate immune response (mainly)	Cancer enriched (Leukemia)
EFEMP1	0.044742	2.12217	Not detected in immune cells	Not detected - no cluster assigned	Prognostic marker in renal cancer (unfavorable), urothelial cancer (unfavorable) and endometrial cancer (unfavorable)	Cancer enhanced (glioma)	Adipocytes & Endothelial cells - Angiogenesis (mainly)	Cancer enhanced (Adrenocortical cancer)
LPA	0.042102	2.11847	Not detected in immune cells	Not detected - no cluster assigned	Gene product is not prognostic	Cancer enriched (liver cancer)	Leukemia - T-cell receptor (mainly)	Not detected
C1QA	0.032782	2.02921	Group enriched (intermediate monocyte, non-classical monocyte)	Monocytes - Innate immune response (mainly)	Prognostic marker in renal cancer (unfavorable)	Low cancer specificity	Neuronal - Visual perception (mainly)	Not detected
SERPINA7	0.012321	1.88554	Not detected in immune cells	Not detected - no cluster assigned	Gene product is not prognostic	Cancer enriched (liver cancer)	Liver cancer - Metabolism (mainly)	Cancer enriched (Liver cancer)
TSKU	0.005239	1.81653	Not detected in immune cells	Not detected - no cluster assigned	Prognostic marker in renal cancer (unfavorable), prostate cancer (favorable), pancreatic cancer (unfavorable) and endometrial cancer (favorable)	Low cancer specificity	Liver cancer - Metabolism (mainly)	Low cancer specificity
CTSZ	0.04418	1.73627	Low immune cell specificity	Non-specific - Membrane trafficking (mainly)	Prognostic marker in renal cancer (unfavorable)	Low cancer specificity	Kidney cancer - Membrane components (mainly)	Low cancer specificity
C3	0.02771	1.69585	Immune cell enriched (non-classical monocyte)	Monocytes - Innate immune response (mainly)	Prognostic marker in renal cancer (unfavorable) and liver cancer (favorable)	Cancer enriched (liver cancer)	Squamous epithelial cells - Keratinization (mainly)	Cancer enhanced (Liver cancer)
C2	0.03741	1.68608	Immune cell enhanced (non-classical monocyte, intermediate monocyte)	Monocytes - Innate immune response (mainly)	Prognostic marker in renal cancer (unfavorable)	Cancer enhanced (liver cancer)	Myeloma - Immunoglobulins (mainly)	Group enriched (Liver cancer, Myeloma, Thyroid cancer)
ANG	0.004268	1.65461	Immune cell enhanced (classical monocyte, myeloid DC)	Dendritic cells - Unknown function (mainly)	Prognostic marker in liver cancer (favorable) and endometrial cancer (favorable	Cancer enriched (liver cancer)	Mucus-secreting cells - Unknown function (mainly)	Low cancer specificity
C8B	0.041102	1.51798	Immune cell enriched (basophil)	Not detected - no cluster assigned	Prognostic marker in liver cancer (favorable)	Cancer enriched (liver cancer)	Liver cancer - Metabolism (mainly)	Cancer enriched (Liver cancer)
C8G	0.049532	1.49336	Not detected in immune cells	Not detected - no cluster assigned	Prognostic marker in colorectal cancer (unfavorable)	Cancer enriched (liver cancer)	Stomach & Colon cancer - Digestion (mainly)	Group enriched (Gastric cancer, Liver cancer)
C8A	0.003785	1.4647	Not detected in immune cells	Not detected - no cluster assigned	Gene product is not prognostic	Cancer enriched (liver cancer)	Liver cancer - Metabolism (mainly)	Not detected
PEPD	0.017936	0.832036	Low immune cell specificity	Non-specific - ATP binding (mainly)	Prognostic marker in renal cancer (favorable)	Low cancer specificity	Non-specific - Transcription (mainly)	Low cancer specificity
GLIPR2	0.02637	0.590487	Low immune cell specificity	Neutrophils - Unknown function (mainly)	Prognostic marker in renal cancer (unfavorable)	Low cancer specificity	Neuronal - Signal transduction (mainly)	Low cancer specificity
APMAP	0.023206	0.58157	Low immune cell specificity	Neutrophils - Protein binding (mainly)	Gene product is not prognostic	Low cancer specificity	Non-specific - Plasma proteins (mainly)	Low cancer specificity
AZGP1	0.022448	0.515697	Not detected in immune cells	Not detected - no cluster assigned	Prognostic marker in renal cancer (favorable) and liver cancer (favorable)	Group enriched (breast cancer, liver cancer, prostate cancer)	Mucus-secreting cells - Unknown function (mainly)	Cancer enhanced (Breast cancer, Prostate cancer)
SELL	0.048652	0.42527	Low immune cell specificity	Neutrophils - Protein binding (mainly)	Prognostic marker in renal cancer (unfavorable), cervical cancer (favorable), ovarian cancer (favorable), breast cancer (favorable) and head and neck cancer (favorable)	Low cancer specificity	Lymphoma - Immune response (mainly)	Group enriched (Leukemia, Lymphoma, Myeloma)
BST1	0.035317	0.266619	Immune cell enhanced (neutrophil, classical monocyte)	Monocytes & Neutrophils - Degranulation (mainly)	Gene product is not prognostic	Low cancer specificity	Connective tissue cells - ECM organization (mainly)	Low cancer specificity
VASN	0.011385	0.166566			Prognostic marker in endometrial cancer (unfavorable)	Low cancer specificity
CCL14	0.022273	0.143238	Not detected in immune cells	Not detected - no cluster assigned	Gene product is not prognostic	Low cancer specificity	Adipocytes & Endothelial cells - Angiogenesis (mainly)	Not detected
ATF6B	0.011612	1.20937e-05	Low immune cell specificity	Non-specific - Mitochondria (mainly)	Gene product is not prognostic	Low cancer specificity	Non-specific - Nuclear processes (mainly)	Low cancer specificity
Cell line expression data above obtained from https://www.proteinatlas.org.
i	The RNA specificity catergory is based on mRNA expression levels in the analyzed samples based on data from HPA. The categories include: cell type enriched, group enriched, cell type enhanced, low cell type specificity and not detected.
ii	The RNA data was used to cluster genes according to their expresion across single cell types. Clusters contain genes that have similar expression paterns, and each has been manually annotated to describe common features in terms of function and specificity.
iii	Specificity of RNA expression in 17 cancer types is categorized as either cancer enriched, group enriched, cancer enhanced, low cancer specificity and not detected.
iiii	The RNA data was used to cluster genes according to their expression across cell lines. Clusters contain genes that have similar expression patterns, and each cluster has been manually annotated to describe common features in terms of function and specificity.
iiiii	The RNA specificity category based on RNA sequencing data from cancer cell lines in the Human Protein Atlas grouped according to type of cancer. Genes are classified into six different categories (enriched, group enriched, enhanced, low specificity and not detected) according to their RNA expression levels across the panel of cell lines.
